# Supplementary material for: An analysis of the impact of Newcastle disease vaccination and husbandry practice on smallholder chicken productivity in Uganda
Source: Prev Vet Med. 2020 Apr;177:104975. doi: 10.1016/j.prevetmed.2020.104975 (PMC7193891; doi:10.1016/j.prevetmed.2020.104975)
Supplement: Supplementary file 1 [file mmc1.xlsx]

## Sheet: survey
type	name	label::English	relevant	required	constraint	constraint_message::English	calculation	hint
start	start			yes
today	today			yes
deviceid	deviceid			yes
phonenumber	phonenumber			yes
geopoint	location	Location of Farmer		yes
text	enumerator	Enumerator name		yes
text	District	District name		yes
text	Village	Village name		yes
select_one yes_no	participation	Does the farmer agree to participate?		yes
begin_group	participate		${participation} = "yes"
select_one yes_no	poultry_kept	Does the farmer keep poultry?		yes
begin_group	poultry_keeping		${poultry_kept} = "yes"
select_one yes_no	decision_maker	Is the person being spoken to in charge of decision making for poultry?		yes
select_one yes_no	decision_relevant	If not, can the relevant person be spoken to instead?	${decision_maker} = "no"	yes
begin_group	decisions_relevant		${decision_maker} = "yes" or ${decision_relevant} = "yes"
select_one yes_no	limit_poultry	Does the farmer keep less than 75 poultry?		yes
begin_group	limited_poultry		${limit_poultry} = "yes"
text	name	Respondent Name		yes
select_one male_female	gender	Gender of respondent		yes
integer	age	Age of respondent		yes	.>0	Ages can not be negative
select_one education	education	Education Level of respondent		yes
select_one yes_no	head_household	Is the respondent the head of household?		yes
select_one relationship	relation_head_household	Relationship to head of household	${head_household} = "no"	yes
integer	n_people_over_fifteen	How many people over the age of 15 live in this household?		yes	.>=0	Must be a positive value
integer	n_people_five_to_fifteen	How many people between the age of 5 and 15 live in this household?		yes	.>=0	Must be a positive value
integer	n_people_under_five	How many people under 5 live in this household?		yes	.>=0	Must be a positive value
integer	n_poultry	How many poultry do you currently keep?		yes	.<75 and .>0	Number of poultry must be less than 75 and more than 0
integer	n_chicks	How many chicks do you currently keep?		yes	.<=${n_poultry}	Number of chicks must be less than the number of poultry. Consider changing the number of poultry.
calculate	n_left_growers						${n_poultry}-${n_chicks}
integer	n_growers	How many growers do you currently own?		yes	.<=${n_left_growers}	Number of growers must be less than that. Consider changing previous values.
calculate	n_left_hens						${n_poultry}-(${n_chicks}+${n_growers})
integer	n_hens	How many hens do you currently own?		yes	.<=${n_left_hens}	Number of hens must be less than that. Consider changing previous values.
calculate	n_left_cocks						${n_poultry}-(${n_chicks}+${n_growers}+${n_hens})
integer	n_cocks	How many cocks do you currently own?		yes	.=${n_left_cocks}	Number of cocks should be different to that. Consider changing previous values.		Should be: ${n_left_cocks}
select_multiple poultry_breeds	poultry_breeds	What poultry breed(s) do you own?		yes
text	poultry_breeds_other	If other please state	selected(${poultry_breeds}, "other")	yes
integer	n_cocks_bought_year	How many cocks have you bought (to be added to your flock - not for slaughter) in the past 12 months?		yes	.>=0	Must be a positive value
integer	n_hens_bought_year	How many hens have you bought (to be added to your flock - not for slaughter) in the past 12 months?		yes	.>=0	Must be a positive value
integer	n_growers_bought_year	How many growers have you bought (to be added to your flock - not for slaughter) in the past 12 months?		yes	.>=0	Must be a positive value
integer	n_chicks_bought_year	How many chicks have you bought (to be added to your flock - not for slaughter) in the past 12 months?		yes	.>=0	Must be a positive value
integer	n_cocks_free_year	How many cocks have you received free of charge (e.g as a gift) in the past 12 months?		yes	.>=0	Must be a positive value
integer	n_hens_free_year	How many hens have you received free of charge (e.g as a gift) in the past 12 months?		yes	.>=0	Must be a positive value
integer	n_growers_free_year	How many growers have you received free of charge (e.g as a gift) in the past 12 months?		yes	.>=0	Must be a positive value
integer	n_chicks_free_year	How many chicks have you received free of charge (e.g as a gift) in the past 12 months?		yes	.>=0	Must be a positive value
select_one yes_no	poultry_house	Do you own a poultry house?		yes
integer	year_poultry_house	What year did you start housing poultry in the housing?	${poultry_house} = "yes"	yes	.>1960	Must be later than 1960
select_one feeding	buy_poultry_food_products	Do you buy food products for your poultry?		yes
				yes
select_one yes_no	deworm_poultry	Do you deworm your poultry?		yes
select_one yes_no	vacc_poultry	Do you vaccinate your poultry?		yes
begin_group	vaccinate_poultry		${vacc_poultry} = "yes"
select_one yes_no	vacc_nd_poultry	Do you vaccinate your poultry against Newcastle Disease?		yes
begin_group	vaccinate_nd_poultry		${vacc_nd_poultry} = "yes"
select_one vacc_admin	nd_vacc_admin	How is the vaccine administered?		yes
select_one yes_no	nd_vacc_year	Have you vaccinated your poultry against newcastle disease in the past 12 months?		yes
select_one yes_no	nd_vacc_6month	Have you vaccinated your poultry against newcastle disease in the past 6 months	${nd_vacc_year} = "yes"	yes
select_one pay_nd_vacc	pay_nd_vacc	Currently, do you receive Newcastle Disease vaccine for free, or do you have to pay?		yes
integer	cost_nd_vacc	How much do you pay to vaccinate one bird against Newcastle Disease?	${pay_nd_vacc} = "pay"	yes
select_one vacc_freq	vacc_nd_freq	How frequently do you vaccinate your poultry against Newcastle Disease?		yes
select_one ahw_nd_vacc	ahw_nd_vacc	Does an animal health worker administer Newcastle Disease vaccine for you?		yes
text	ahw_nd_vacc_other	Please specify "other"	${ahw_nd_vacc} = "no other"	yes
date	date_nd_vacc_admin	When was the last time this person vaccinated your poultry against Newcastle Disease?		yes
end_group
end_group
integer	clutch_lay_year	Typically, how many times per year will a hen lay a clutch of eggs?		yes	.>=0	Must be a positive value
integer	n_eggs_clutch	Typically, how many eggs are laid in one clutch?		yes	.>=0	Must be a positive value
select_one laying	laying_location	Where does the hen lay the clutch?		yes
text	laying_location_other	Please specify "other"	${laying_location} = "other outside" or ${laying_location} = "other inside"	yes
integer	n_clutch_hatch	Typically, how many chicks hatch from one clutch?		yes	.<=${n_eggs_clutch}	Must be less than or equal to the number of eggs in a clutch
select_one chick_kept	chick_day	Where do you keep your chicks during the day?		yes
select_one chick_kept	chick_night	Where do you keep your chicks during the night?		yes
integer	n_clutch_adulthood	Typically, how many chicks from a clutch survive to adulthood?		yes	.<=${n_clutch_hatch}	Must be less than or equal to the number of eggs to hatch
integer	n_poultry_sold_year	How many poultry (of all ages) have you sold in the past 12 months?		yes	.>=0	Must be a positive value
integer	n_poultry_sold_6month	How many poultry (of all ages) have you sold in the past 6 months?	${n_poultry_sold_year} > 0	yes	.<=${n_poultry_sold_year}	Must be less than or equal to the number of poultry sold in the last year
integer	n_poultry_sold_3month	How many poultry (of all ages) have you sold in the past 3 months?	${n_poultry_sold_6month} > 0	yes	.<=${n_poultry_sold_6month}	Must be less than or equal to the number of poultry sold in the last 6 months
integer	n_poultry_sold_month	How many poultry (of all ages) have you sold in the past 1 month?	${n_poultry_sold_3month} > 0	yes	.<=${n_poultry_sold_3month}	Must be less than or equal to the number of poultry sold in the last 3 months
integer	sell_value_poultry	How much do you typically sell one adult bird for?	${n_poultry_sold_year} > 0	yes	.>=0	Must be a positive value
integer	max_sell_value	What is the maximum price you have sold one bird for?	${n_poultry_sold_year} > 0	yes	.>=${sell_value_poultry}	Must be greater than or queal to the typical poultry sale value
integer	min_sell_value	What is the minimum price you have sold one bird for?	${n_poultry_sold_year} > 0	yes	.<=${sell_value_poultry}	Must be less than or queal to the typical poultry sale value
integer	n_eggs_sold_month	How many eggs did you sell in the past month?		yes	.>=0	Must be a positive value
integer	n_eggs_sold_week	How many eggs did you sell in the past week?	${n_eggs_sold_month} > 0	yes	.<=${n_eggs_sold_month}	Must be less than or qual to the number of eggs sold in the last month
integer	sell_value_egg	How much do you typically sell one egg for?	${n_eggs_sold_month} > 0	yes	.>=0	Must be a positive value
integer	n_eggs_consumed_week	Typically, how many eggs (from your own flock) do you consume at home in each week?		yes	.>=0	Must be a positive value
integer	n_poultry_consumed_6month	How many poultry (from your own flock) has your household consumed in the past 6 months?		yes	.>=0	Must be a positive value
integer	n_poultry_consumed_3month	How many poultry (from your own flock) has your household consumed in the past 3 months?	${n_poultry_consumed_6month} > 0	yes	.<=${n_poultry_consumed_6month}	Must be less than or equal to the number of poultry consumed in the last 6 months
integer	n_poultry_consumed_1month	How many poultry (from your own flock) has your household consumed in the past 1 month?	${n_poultry_consumed_3month} > 0	yes	.<=${n_poultry_consumed_3month}	Must be less than or equal to the number of poultry consumed in the last 3 months
integer	n_poultry_bought_consumed_month	How many poultry have you bought for consumption in the past 1 month?		yes	.>=0	Must be a positive value
integer	n_poultry_gift_year	How many poultry (from your own flock) have you gifted to others in the past 12 months?		yes	.>=0	Must be a positive value
integer	n_poultry_gift_6month	How many poultry (from your own flock) have you gifted to others in the past 6 months?	${n_poultry_gift_year} > 0	yes	.<=${n_poultry_gift_year}	Must be less than or equal to the number of poultry gifted in the last year
integer	n_poultry_gift_3month	How many poultry (from your own flock) have you gifted to others in the past 3 months?	${n_poultry_gift_6month} > 0	yes	.<=${n_poultry_gift_6month}	Must be less than or equal to the number of poultry gifted in the last 6 months
integer	n_poultry_gift_month	How many poultry (from your own flock) have you gifted to others in the past 1 month?	${n_poultry_gift_3month} > 0	yes	.<=${n_poultry_gift_3month}	Must be less than or equal to the number of poultry gifted in the last 3 months
integer	n_adultpoultry_died_year	How many adults birds (cocks or hens) have died (not sold or slaughtered) in the past 12 months?		yes
integer	n_adultpoultry_died_6month	How many adults birds (cocks or hens) have died (not sold or slaughtered) in the past 6 months?	${n_adultpoultry_died_year} > 0	yes	.<=${n_adultpoultry_died_year}	Must be less than or equal to the number of poultry to die in the last year
integer	n_adultpoultry_died_3month	How many adults birds (cocks or hens) have died (not sold or slaughtered) in the past 3 months?	${n_adultpoultry_died_6month} > 0	yes	.<=${n_adultpoultry_died_6month}	Must be less than or equal to the number of poultry to die in the last 6 months
integer	n_adultpoultry_predators_year	How many adults birds (cocks or hens) have died due to predators (not sold or slaughtered) in the past 12 months?	${n_adultpoultry_died_year} > 0	yes	.<=${n_adultpoultry_died_year}	Must be less than or equal to the number of poultry to die in the last year
integer	n_adultpoultry_predators_6month	How many adults birds (cocks or hens) have died due to predators (not sold or slaughtered) in the past 6 months?	${n_adultpoultry_predators_year} > 0	yes	.<=${n_adultpoultry_predators_year}	Must be less than or equal to the number of poultry to die due to predators in the last year
integer	n_adultpoultry_predators_3month	How many adults birds (cocks or hens) have died due to predators (not sold or slaughtered) in the past 3 months?	${n_adultpoultry_predators_6month} > 0	yes	.<=${n_adultpoultry_predators_6month}	Must be less than or equal to the number of poultry to die due to predators in the last 6 months
calculate	n_adultpoultry_left_alive						${n_adultpoultry_died_year}-${n_adultpoultry_predators_year}
integer	n_adultpoultry_disease_year	How many adults birds (cocks or hens) have died due to disease (not sold or slaughtered) in the past 12 months?	${n_adultpoultry_died_year} > 0	yes	.<=${n_adultpoultry_left_alive}	Must be less than or equal to the number of poultry to die that did not die from predators in the last year
integer	n_adultpoultry_disease_6month	How many adults birds (cocks or hens) have died due to disease (not sold or slaughtered) in the past 6 months?	${n_adultpoultry_disease_year} > 0	yes	.<=${n_adultpoultry_disease_year}	Must be less than or equal to the number of poultry to die due to disease in the last year
integer	n_adultpoultry_disease_3month	How many adults birds (cocks or hens) have died due to disease (not sold or slaughtered) in the past 3 months?	${n_adultpoultry_disease_6month} > 0	yes	.<=${n_adultpoultry_disease_6month}	Must be less than or equal to the number of poultry to die due to disease in the last 6 months
integer	n_infantpoultry_died_year	How many infant birds (chicks or growers) have died (not sold or slaughtered) in the past 12 months?		yes	.>=0	Must be a positive value
integer	n_infantpoultry_died_6month	How many infant birds (chicks or growers) have died (not sold or slaughtered) in the past 6 months?	${n_infantpoultry_died_year} > 0	yes	.<=${n_infantpoultry_died_year}	Must be less than or equal to the number of poultry to die in the last year
integer	n_infantpoultry_died_3month	How many infant birds (chicks or growers) have died (not sold or slaughtered) in the past 3 months?	${n_infantpoultry_died_6month} > 0	yes	.<=${n_infantpoultry_died_6month}	Must be less than or equal to the number of poultry to die in the last 6 months
integer	n_infantpoultry_predators_year	How many infant birds (chicks or growers) have died due to predators (not sold or slaughtered) in the past 12 months?	${n_infantpoultry_died_year} > 0	yes	.<=${n_infantpoultry_died_year}	Must be less than or equal to the number of poultry to die in the last year
integer	n_infantpoultry_predators_6month	How many infant birds (chicks or growers) have died due to predators (not sold or slaughtered) in the past 6 months?	${n_infantpoultry_predators_year} > 0	yes	.<=${n_infantpoultry_predators_year}	Must be less than or equal to the number of poultry to die due to predators in the last year
integer	n_infantpoultry_predators_3month	How many infant birds (chicks or growers) have died due to predators (not sold or slaughtered) in the past 3 months?	${n_infantpoultry_predators_6month} > 0	yes	.<=${n_infantpoultry_predators_6month}	Must be less than or equal to the number of poultry to die due to predators in the last 6 months
calculate	n_infantpoultry_left_alive						${n_infantpoultry_died_year}-${n_infantpoultry_predators_year}
integer	n_infantpoultry_disease_year	How many infant birds (chicks or growers) have died due to disease (not sold or slaughtered) in the past 12 months?	${n_infantpoultry_died_year} > 0	yes	.<=${n_infantpoultry_left_alive}	Must be less than or equal to the number of poultry to die that did not die from predators in the last year
integer	n_infantpoultry_disease_6month	How many infant birds (chicks or growers) have died due to disease (not sold or slaughtered) in the past 6 months?	${n_infantpoultry_disease_year} > 0	yes	.<=${n_infantpoultry_disease_year}	Must be less than or equal to the number of poultry to die due to disease in the last year
integer	n_infantpoultry_disease_3month	How many infant birds (chicks or growers) have died due to disease (not sold or slaughtered) in the past 3 months?	${n_infantpoultry_disease_6month} > 0	yes	.<=${n_infantpoultry_disease_6month}	Must be less than or equal to the number of poultry to die due to disease in the last 6 months
				yes
select_one yes_no	school_expend_yesno	Does your household have any school-related expenditures (e.g. fees, uniform costs, book costs) in the past 12 months?		yes
integer	school_expend_value	How much did you spend on such school-related expenditures in the past 12 months? (INR)	${school_expend_yesno} = "yes"	yes
integer	school_expend_poultry	How much of this school expenditure did you pay for by selling poultry? (INR)	${school_expend_yesno} = "yes"	yes	.<=${school_expend_value}	Must be less than or equal to total school fees
select_one yes_no	health_expend_yesno	Has your household had any health care expenditures (e.g. doctor fees) in the past 12 months?		yes
integer	health_expend_value	How much did you spend on such health-related expenditures in the past 12 months? (INR)	${health_expend_yesno} = "yes"	yes
integer	health_expend_poultry	How much of this health expenditure did you pay for by selling poultry? (INR)	${health_expend_yesno} = "yes"	yes	.<=${health_expend_value}	Must be less than or equal to total health fees
select_multiple poultry_selling_choices	reason_sell_poultry	For what reasons do you predominantly sell poultry?		yes
text	reason_sell_poultry_other	Please specify other.	selected(${reason_sell_poultry}, "other")	yes
select_one percentage_range_ext	income_poultry_percentage	What proportion of your household income comes from poultry?		yes
integer	n_goat	How many goats do you keep?		yes	.>=0	Must be a positive value
integer	n_sheep	How many sheep do you keep?		yes	.>=0	Must be a positive value
integer	n_pig	How many pigs do you keep?		yes	.>=0	Must be a positive value
integer	n_cattle	How many cattle do you keep?		yes	.>=0	Must be a positive value
select_multiple income	income_sources	Please provide all Income sources for household		yes
select_one income	main_income_source	What is the main source of household income?		yes
text	income_source_other	If other please state	${main_income_source} = "other"	yes
select_one monthly_income	income_month	What is your monthly household income level (from all income sources)?		yes	.>=0	Must be a positive value
select_one yes_no	pic_permission	Can we take a picture of you?		yes
image	picture	Picture	${pic_permission} = "yes"	yes
end	end			yes
end_group
end_group
end_group
end_group

## Sheet: choices
list name	name	label::English	label::Français
yes_no	yes	Yes
yes_no	no	No
male_female	male	Male
male_female	female	Female
education	illiterate	Illiterate
education	literate	Literate without formal schooling
education	primary	Primary School
education	middle	Middle School
education	high	High School or above
relationship	spouse	Spouse
relationship	child	Child
relationship	parent	Parent
relationship	other	Other
income	crops	Crop Production
income	livestock	Livestock Production
income	work	Paid Work
income	business	Small Business Owner
income	other	Other
poultry_breeds	traditional	Only traditional birds
poultry_breeds	broiler	Only broiler birds
poultry_breeds	mixture	Mixture of traditional and broiler
poultry_breeds	other	Other
feeding	buy food	Buy food products for poultry
feeding	leftovers	Do not buy - give leftovers
feeding	scavenge	Do not buy - let poultry scavenge
vacc_admin	drops	Drops in the eye
vacc_admin	injected	Injected
vacc_admin	dissolved in water	Dissolved in water
pay_nd_vacc	pay	Pay for vaccine
pay_nd_vacc	free	Receive for free
vacc_freq	once per year	Once per year
vacc_freq	twice per year	Twice per year
vacc_freq	three times or more per year	Three times or more per year
vacc_freq	whenever vaccinator visits	Whenever vaccinator visits
vacc_freq	do not know	Do not know
ahw_nd_vacc	yes	Yes - administered by animal health worker
ahw_nd_vacc	no self administered	No - I administer myself
ahw_nd_vacc	no other	No - other
laying	outside on ground	Outside on ground
laying	inside poultry housing	Inside poultry housing
laying	inside main house	Inside main house
laying	other outside	Other Outside Location
laying	other inside	Other Inside Location
chick_kept	outside	Outside
chick_kept	inside with other poultry	Keep inside with other poultry
chick_kept	in separate housing	Keep in separate housing
chick_kept	other	Other
percentage_range	0-25	0 - 25%
percentage_range	25-50	25 - 50%
percentage_range	50-75	50 - 75%
percentage_range	75-100	75 - 100%
percentage_range_ext	0	0%
percentage_range_ext	0-25	0 - 25%
percentage_range_ext	25-50	25 - 50%
percentage_range_ext	50-75	50 - 75%
percentage_range_ext	75-100	75 - 100%
percentage_range_ext	100	100%
poultry_selling_choices	education	Sell to pay education fees
poultry_selling_choices	healthcare	Sell to pay for health care fees
poultry_selling_choices	festivals	Sell at festivals
poultry_selling_choices	food	Sell to buy food for household
poultry_selling_choices	livestock_medicine	Sell to buy medicine for livestock
poultry_selling_choices	crop_products	Sell to buy crop products
poultry_selling_choices	other	Other
monthly_income	0-150,000	0-150,000 Ugx
monthly_income	150,000-300,000	150,000-300,000 Ugx
monthly_income	300,000-450,000	300,000-450,000 Ugx
monthly_income	450000+	450,000+ Ugx
